# Supplementary material for: Chromosome-level echidna genome illuminates evolution of multiple sex chromosome system in monotremes
Source: Gigascience. 2025 Jan 9;14:giae112. doi: 10.1093/gigascience/giae112 (PMC11710854; doi:10.1093/gigascience/giae112)
Supplement: giae112_Supplemental_Files [file giae112_supplemental_files.zip]

Archive with 2 entries (2 files):
- Supplemental_Tables.final.240820.v1.xlsx
- Supplemental_Text_Figures.final.241014.docx
