# Supplementary material for: Chromosome-level echidna genome illuminates evolution of multiple sex chromosome system in monotremes
Source: Gigascience. 2025 Jan 9;14:giae112. doi: 10.1093/gigascience/giae112 (PMC11710854; doi:10.1093/gigascience/giae112)
Supplement: giae112_Supplemental_Files [file giae112_supplemental_files.zip › Supplemental_Tables.final.240820.v1.xlsx]

## Sheet: ST1.data_stat
Supplementary Table S1. Statistics of the sequencing data used in echidna genome assembling.
data	data size (Gb)	sequencing depth (X)	link
PacBio subreads	168.46	76.12	https://genomeark.s3.amazonaws.com/index.html?prefix=species/Tachyglossus_aculeatus/mTacAcu1/genomic_data/pacbio
10X-linked reads	268.81	121.47	https://genomeark.s3.amazonaws.com/index.html?prefix=species/Tachyglossus_aculeatus/mTacAcu1/genomic_data/10x/
Bionano	711.55	321.53	https://genomeark.s3.amazonaws.com/index.html?prefix=species/Tachyglossus_aculeatus/mTacAcu1/genomic_data/bionano
Hi-C	42.47	19.19	https://genomeark.s3.amazonaws.com/index.html?prefix=species/Tachyglossus_aculeatus/mTacAcu1/genomic_data/phase/

## Sheet: ST2.assembly_stat
Supplementary Table S2. Statistics of the monotreme assemblies
		echidna (GCA_015598185.1)	echidna (GCA_015852505.1)	platypus (GCA_004115215.4)
assembly statistics	total length (bp)	2311986058	2213004214	1877718804
	#contigs	1509655	832	1233
	total contig length (bp)	2124847162	2182186715	1862555161
	maximum contig length (bp)	369388	62484488	68365665
	contig N50 (bp)	20562	19859057	15022425
	#scaffolds	1340799	310	693
	maximum scaffold length (bp)	130997925	176423766	186506016
	scaffold N50 (bp)	32506442	63379719	83338043
	total gap length (bp)	187138896	30817383	15163643
	gap ratio (%)	8.09	1.39	0.81
BUSCO	complete & single-copy (%)	59.2	90.8	90.8
	complete & duplicated (%)	0.3	0.6	0.8
	fragmented (%)	8.5	1.5	1.6
	missing (%)	32	7.1	6.8
compleasm	complete & single-copy (%)	61.57	93.02	93.47
	complete & duplicated (%)	0.14	0.24	0.34
	fragmented.subclass1 (%)	7.98	0.8	0.92
	fragmented.subclass2 (%)	0.01	0	0
	missing (%)	30.31	5.94	5.27
X-Div	total length (bp)	166600286	179620425	181154982
	contig N50 (bp)	18268	47627679	3990789
	scaffold N50 (bp)	60946805	61725854	60821777
Y-Div	total length (bp)	6453679	8765363	11173513
	contig N50 (bp)	12528	1904531	355568
	scaffold N50 (bp)	514000	3370000	2211240

## Sheet: ST3.chromosome_assignment
Supplementary Table S3. Chromosome assignment in echidna.
scafID	GenBank accession	length	alignment to platypus	chromosome assignment	note
SUPER_1	NC_052067.1	176423766	2,8,21	2
SUPER_2	NC_052066.1	171479429	1	1
SUPER_3	NC_052069.1	138035576	4	4
SUPER_X1	NC_052101.1	136327385	X1	X1
SUPER_4	NC_052068.1	109674295	3	3
SUPER_5	NC_052070.1	106626689	5	5
SUPER_7	NC_052086.1	84223737	2,21	21
SUPER_8	NC_052076.1	75091043	11	11
SUPER_9	NC_052074.1	66300460	9	9
SUPER_10	NC_052072.1	63379719	7	7
SUPER_X5	NC_052098.1	61725854	X5	X4
SUPER_11	NC_052071.1	61686051	6	6
SUPER_12	NC_052075.1	60297342	10,18	10
SUPER_13	NC_052082.1	59921914	10,17	17
SUPER_14	NC_052087.1	59719615	3	22
SUPER_15	NC_052079.1	59605462	14	14
SUPER_16	NC_052081.1	50621482	16	16
SUPER_6	NC_052077.1	45411222	12	12
SUPER_17	NC_052088.1	43765345	1	23
SUPER_18	NC_052083.1	40915175	4,18	18
SUPER_19	NC_052073.1	40220805	8	8
SUPER_20	NC_052084.1	40089708	19	19
SUPER_X2	NC_052099.1	35116238	X3	X3
SUPER_21	NC_052085.1	32969621	20	20
SUPER_X3	NC_052100.1	32032621	X2	X2
SUPER_22	NC_052089.1	29570521	17	24
SUPER_23	NC_052080.1	27836096	15	15
SUPER_24	NC_052090.1	27502845	7	25
SUPER_25	NC_052078.1	25378613	13	13
SUPER_6_unloc_1	NW_024044828.1	22809074	13	12	assigned based on the Hi-C map clustering with SUPER_6
SUPER_26	NC_052091.1	21663010	5	26
SUPER_6_unloc_2	NW_024044829.1	17062508		12	assigned based on the Hi-C map clustering with SUPER_6
SUPER_27	NC_052097.1	16101208	12	X5
SUPER_Y4	NC_052096.1	13944280	X5	Y4
SUPER_6_unloc_3	NW_024044830.1	8215983		12	assigned based on the Hi-C map clustering with SUPER_6
SUPER_6_unloc_4	NW_024044831.1	8204121		12	assigned based on the Hi-C map clustering with SUPER_6
SUPER_X4	NC_052092.1	6647475	X4	27
SUPER_Y3	NC_052094.1	5498064	Y2	Y2
SUPER_Y2	NC_052095.1	3587439	Y5	Y3
scaffold_167_arrow_ctg1	NW_024044836.1	452475		Y3	highest Hi-C interaction with Y3
scaffold_178_arrow_ctg1	NC_052093.1	348640	Y1	Y1
scaffold_183_arrow_ctg1	NW_024044832.1	316682	Y5	Y3
scaffold_232_arrow_ctg1	NW_024044833.1	110525	Y5	Y3
scaffold_288_arrow_ctg1	NW_024044834.1	52088	Y5	Y3
scaffold_320_arrow_ctg1	NW_024044835.1	32991	Y5	Y3

## Sheet: ST4.XY_info
Supplementary Table S4. Identified X-Div and Y-Div sequences in platypus and echidna. Scaffolds with '?' marked in "sex chromosome" column indicate that the information was inferred via Hi-C.
Platypus					Echidna
scaffold ID	GenBank accession	Sex chromosome	size (bp)	#genes	scaffold ID	GenBank accession	Sex chromosome	size (bp)	#genes
chrX1	NC_041749.1	X1	80248276	774	SUPER_X1	NC_052101.1	X1	86472385	819
scaffold_160_arrow_ctg1	NW_024396697.1	X1?	172643	0	SUPER_X3	NC_052100.1	X2	16725000	239
chrX2	NC_041750.1	X2	14285906	230	SUPER_X2	NC_052099.1	X3	16390000	98
chrX3	NC_041751.1	X3	13764397	73	SUPER_X5	NC_052098.1	X4	61725854	318
scaffold_233_arrow_ctg1	NW_024396730.1	X3?	625818	7	SUPER_27	NC_052097.1	X5	1801208	9
scaffold_344_arrow_ctg1	NW_024396779.1	X3?	741479	25	scaffold_211_arrow_ctg1	NW_024044927.1	Xun	177914	2
scaffold_77_arrow_ctg1	NW_024396934.1	X3?	1066450	25	scaffold_324_arrow_ctg1	NW_024045037.1	Xun	32911	0
chrX4	NC_041752.1	X4	3635000	29	scaffold_325_arrow_ctg1	NW_024045038.1	Xun	31888	0
scaffold_88_arrow_ctg1	NW_024396941.1	X4?	743092	9	scaffold_328_arrow_ctg1	NW_024045041.1	Xun	28817	0
chrX5	NC_041753.1	X5	60821777	377	scaffold_332_arrow_ctg1	NW_024045045.1	Xun	26698	0
scaffold_10_arrow_ctg1	NW_024396674.1	Xun	21560	0	scaffold_350_arrow_ctg1	NW_024045062.1	Xun	18480	1
scaffold_13_arrow_ctg1	NW_024396686.1	Xun	33166	0	scaffold_355_arrow_ctg1	NW_024045067.1	Xun	11658	1
scaffold_27_arrow_ctg1	NW_024396750.1	Xun	109976	0	scaffold_178_arrow_ctg1	NC_052093.1	Y1	348640	2
scaffold_31_arrow_ctg1	NW_024396765.1	Xun	39367	1	SUPER_Y3	NC_052094.1	Y2	3478064	20
scaffold_34_arrow_ctg1	NW_024396782.1	X2?	328423	1	SUPER_Y2	NC_052095.1	Y3	3370000	36
scaffold_42_arrow_ctg1	NW_024396814.1	Xun	35047	0	scaffold_167_arrow_ctg1	NW_024044836.1	Y3	452475	4
scaffold_46_arrow_ctg1	NW_024396828.1	Xun	40510	0	scaffold_183_arrow_ctg1	NW_024044832.1	Y3	316682	1
scaffold_50_arrow_ctg1	NW_024396846.1	Xun	34973	0	scaffold_232_arrow_ctg1	NW_024044833.1	Y3	110525	3
scaffold_51_arrow_ctg1	NW_024396849.1	Xun	53436	0	scaffold_288_arrow_ctg1	NW_024044834.1	Y3	52088	1
scaffold_65_arrow_ctg1	NW_024396906.1	Xun	318822	0	scaffold_320_arrow_ctg1	NW_024044835.1	Y3	32991	1
scaffold_82_arrow_ctg1	NW_024396937.1	X2?	1397492	2	SUPER_Y4	NC_052096.1	Y4	865000	7
scaffold_92_arrow_ctg1	NW_024396942.1	Xun	32080	0	scaffold_222_arrow_ctg1	NW_024044938.1	Yun	140337	1
scaffold_93_arrow_ctg1	NW_024396943.1	X1?	1996105	31	scaffold_348_arrow_ctg1	NW_024045060.1	Yun	20382	0
scaffold_98_arrow_ctg1	NW_024396945.1	Xun	28551	0
scaffold_104_arrow_ctg1	NW_024396671.1	Xun	21253	0
scaffold_111_arrow_ctg1	NW_024396676.1	Xun	29734	1
scaffold_124_arrow_ctg1	NW_024396680.1	Xun	35637	0
scaffold_133_arrow_ctg1	NW_024396681.1	Xun	20825	0
scaffold_135_arrow_ctg1	NW_024396682.1	Xun	20379	0
scaffold_136_arrow_ctg1	NW_024396683.1	Xun	45841	0
scaffold_143_arrow_ctg1	NW_024396688.1	Xun	49223	1
scaffold_151_arrow_ctg1	NW_024396691.1	Xun	47769	0
scaffold_175_arrow_ctg1	NW_024396702.1	Xun	1280758	1
scaffold_185_arrow_ctg1	NW_024396706.1	Xun	29400	0
scaffold_202_arrow_ctg1	NW_024396713.1	Xun	37825	0
scaffold_205_arrow_ctg1	NW_024396715.1	Xun	21298	0
scaffold_215_arrow_ctg1	NW_024396720.1	Xun	38593	0
scaffold_219_arrow_ctg1	NW_024396722.1	Xun	27015	1
scaffold_237_arrow_ctg1	NW_024396731.1	Xun	47728	0
scaffold_244_arrow_ctg1	NW_024396735.1	Xun	40268	0
scaffold_258_arrow_ctg1	NW_024396739.1	Xun	45262	2
scaffold_271_arrow_ctg1	NW_024396745.1	Xun	32081	0
scaffold_278_arrow_ctg1	NW_024396748.1	Xun	35459	0
scaffold_283_arrow_ctg1	NW_024396751.1	Xun	57137	0
scaffold_293_arrow_ctg1	NW_024396755.1	Xun	25603	0
scaffold_298_arrow_ctg1	NW_024396757.1	Xun	23510	0
scaffold_318_arrow_ctg1	NW_024396763.1	Xun	23676	0
scaffold_320_arrow_ctg1	NW_024396766.1	Xun	49680	0
scaffold_325_arrow_ctg1	NW_024396770.1	Xun	23319	0
scaffold_333_arrow_ctg1	NW_024396772.1	Xun	33949	0
scaffold_337_arrow_ctg1	NW_024396773.1	Xun	91705	0
scaffold_338_arrow_ctg1	NW_024396774.1	Xun	23910	0
scaffold_340_arrow_ctg1	NW_024396776.1	Xun	35592	0
scaffold_355_arrow_ctg1	NW_024396783.1	Xun	46517	2
scaffold_366_arrow_ctg1	NW_024396788.1	Xun	33849	0
scaffold_370_arrow_ctg1	NW_024396790.1	Xun	56263	0
scaffold_396_arrow_ctg1	NW_024396800.1	Xun	26822	0
scaffold_411_arrow_ctg1	NW_024396807.1	Xun	55847	0
scaffold_424_arrow_ctg1	NW_024396811.1	Xun	24282	0
scaffold_452_arrow_ctg1	NW_024396822.1	Xun	26835	0
scaffold_456_arrow_ctg1	NW_024396823.1	Xun	66142	0
scaffold_472_arrow_ctg1	NW_024396831.1	Xun	49578	0
scaffold_474_arrow_ctg1	NW_024396832.1	Xun	81155	0
scaffold_488_arrow_ctg1	NW_024396837.1	Xun	26756	0
scaffold_520_arrow_ctg1	NW_024396850.1	Xun	36849	0
scaffold_532_arrow_ctg1	NW_024396855.1	Xun	33855	0
scaffold_535_arrow_ctg1	NW_024396856.1	Xun	47540	0
scaffold_539_arrow_ctg1	NW_024396857.1	Xun	33819	0
scaffold_548_arrow_ctg1	NW_024396861.1	Xun	12133	0
scaffold_577_arrow_ctg1	NW_024396869.1	Xun	27161	0
scaffold_604_arrow_ctg1	NW_024396881.1	Xun	56851	0
scaffold_605_arrow_ctg1	NW_024396882.1	Xun	32263	0
scaffold_606_arrow_ctg1	NW_024396883.1	Xun	30918	0
scaffold_624_arrow_ctg1	NW_024396893.1	Xun	39797	0
scaffold_628_arrow_ctg1	NW_024396895.1	Xun	54187	0
scaffold_642_arrow_ctg1	NW_024396901.1	Xun	26316	0
scaffold_651_arrow_ctg1	NW_024396903.1	Xun	21767	0
scaffold_658_arrow_ctg1	NW_024396905.1	Xun	419772	0
scaffold_660_arrow_ctg1	NW_024396907.1	Xun	25063	0
scaffold_674_arrow_ctg1	NW_024396910.1	Xun	50306	0
scaffold_679_arrow_ctg1	NW_024396914.1	Xun	29823	0
scaffold_687_arrow_ctg1	NW_024396921.1	Xun	148102	7
scaffold_709_arrow_ctg1	NW_024396928.1	Xun	50895	0
chrY1	NC_053175.1	Y1	1234000	9
chrY2	NC_053176.1	Y2	4600510	18
scaffold_128_arrow_ctg1	NW_024396656.1	Y2	20317	0
scaffold_167_arrow_ctg1	NW_024396657.1	Y2	28497	0
scaffold_257_arrow_ctg1	NW_024396658.1	Y2	26225	0
scaffold_267_arrow_ctg1	NW_024396659.1	Y2	28728	0
scaffold_285_arrow_ctg1	NW_024396660.1	Y2	61411	0
scaffold_330_arrow_ctg1	NW_024396661.1	Y2	20243	0
scaffold_395_arrow_ctg1	NW_024396662.1	Y2	54339	0
scaffold_499_arrow_ctg1	NW_024396663.1	Y2	14484	0
scaffold_531_arrow_ctg1	NW_024396664.1	Y2	44937	0
scaffold_622_arrow_ctg1	NW_024396665.1	Y2	109076	0
scaffold_672_arrow_ctg1	NW_024396666.1	Y2	158545	0
scaffold_32_arrow_ctg1	NW_024396668.1	Y3	77965	0
scaffold_233_arrow_ctg1_1	NW_024396667.1	Y3	294604	1
scaffold_538_arrow_ctg1	NW_024396669.1	Y3	21537	0
scaffold_565_arrow_ctg1	NC_053177.1	Y3	2467712	14
chrY4	NC_053178.1	Y4	1018000	7
scaffold_96_arrow_ctg1	NW_024396670.1	Y5	578393	9
scaffold_181_arrow_ctg1	NC_053179.1	Y5	2211240	25
scaffold_4_arrow_ctg1	NW_024396841.1	Yun	21623	0
scaffold_22_arrow_ctg1	NW_024396728.1	Yun	66691	0
scaffold_57_arrow_ctg1	NW_024396871.1	Yun	22236	0
scaffold_61_arrow_ctg1	NW_024396890.1	Y5?	43735	1
scaffold_73_arrow_ctg1	NW_024396932.1	Yun	39379	0
scaffold_120_arrow_ctg1	NW_024396678.1	Yun	47469	0
scaffold_148_arrow_ctg1	NW_024396689.1	Yun	42988	0
scaffold_162_arrow_ctg1	NW_024396699.1	Yun	25762	0
scaffold_170_arrow_ctg1	NW_024396701.1	Yun	58652	0
scaffold_193_arrow_ctg1	NW_024396708.1	Yun	33454	0
scaffold_200_arrow_ctg1	NW_024396711.1	Yun	33150	0
scaffold_210_arrow_ctg1	NW_024396719.1	Yun	75347	0
scaffold_229_arrow_ctg1	NW_024396727.1	Yun	108975	0
scaffold_261_arrow_ctg1	NW_024396740.1	Yun	23910	0
scaffold_269_arrow_ctg1	NW_024396744.1	Yun	45778	0
scaffold_304_arrow_ctg1	NW_024396761.1	Yun	22216	1
scaffold_329_arrow_ctg1	NW_024396771.1	Yun	73857	0
scaffold_346_arrow_ctg1	NW_024396780.1	Yun	43372	1
scaffold_361_arrow_ctg1	NW_024396786.1	Yun	29418	0
scaffold_412_arrow_ctg1	NW_024396808.1	Yun	24141	0
scaffold_465_arrow_ctg1	NW_024396826.1	Yun	41475	0
scaffold_508_arrow_ctg1	NW_024396845.1	Yun	28634	0
scaffold_550_arrow_ctg1	NW_024396862.1	Yun	25447	0
scaffold_555_arrow_ctg1	NW_024396863.1	Yun	28020	0
scaffold_580_arrow_ctg1	NW_024396872.1	Yun	45838	0
scaffold_666_arrow_ctg1	NW_024396908.1	Yun	35645	0
scaffold_701_arrow_ctg1	NW_024396926.1	Yun	28021	0

## Sheet: ST5.confirmation_unplaced_scaf
Supplementary Table S5. The mean of interaction strength between unplaced scaffold with sex chromosome or autosome.
species	unplaced_scaffold	Compared_chr1	n	mean	Compared_chr2	n	mean	p-value	conclusion
echidna	scaffold_101_arrow_ctg1	SUPER_X2	480	0.56	SUPER_27	480	0.0976	0	X3Y3 PAR
echidna	scaffold_101_arrow_ctg1	SUPER_Y2	480	0.8653	SUPER_19	480	0.2568	0
echidna	scaffold_145_arrow_ctg1	SUPER_Y2	160	1.011	SUPER_19	160	0.0897	0	Y3X4 PAR
echidna	scaffold_145_arrow_ctg1	SUPER_X5	160	0.2481	SUPER_Y4	160	0.0665	0.0197
echidna	scaffold_1_arrow_ctg1	SUPER_8	1280	2.5911	SUPER_X4	1280	1.05811	0.1716	?
platypus	scaffold_344_arrow_ctg1	chrX3	160	4.5017	chr6	160	0.7304	0	chrX3

## Sheet: ST6.XY_completeness
Table S6. Echidna sex chromosome sequence assigned percentage
chromosome	expected size (Mb)	assigned size (bp)	percentage (%)
X1	108.87	136327385	125.22
Y1	44.8	56898640	127.01
X2	30.12	34052621	113.06
Y2	37.13	32836923	88.44
X3	34.34	37426326	108.99
Y3	34.7	7404298	21.34
X4	67.45	75374583	111.75
Y4	33.08	28244280	85.38
X5	72.61	16291208	22.44

## Sheet: ST7.male_specific_transcripts
Supplementary Table S7. Mapping information of male specific transcripts to the two echidna assemblies.
	PacBio		Illumina
	identity	alnRate	identity	alnRate
>Y_transcript_AMH	0.9841	1	0.9796	0.6757
>Y_transcript_FEM1C	0.9718	0.8635	0.9712	0.8628
>Y_transcript_AKAP8L	0.9991	0.9976	0.9972	0.9976
>Y_transcript_MED26	0.9681	0.9968	0.9634	0.9973
>Y_transcript_THAP11	0.9523	0.9879	0.9356	0.8679
>Y_transcript_STK11	0.988	0.3582	0.9619	0.4679
>Y_transcript_RFX1	0.9912	0.9994	NA	NA
>Y_transcript_KHSRP	0.9847	1	0.9826	1
>Y_transcript_ARF4	0.9894	1	0.9849	1
>Y_transcript_CTCF	0.9905	0.9782	0.9905	0.9782
>Y_transcript_MAU2	0.9813	0.569	0.9853	0.569
>Y_transcript_PPP1R10	0.9726	1	0.9711	0.883
>Y_transcript_RNF17	1	0.9125	NA	NA
>Y_transcript_HNRNPK	0.9804	0.9991	0.9784	0.9991
>Y_transcript_PRPF4B	0.997	0.9488	0.9945	0.9488
>Y_transcript_SSR1	0.9355	0.9646	0.9331	0.9646
>Y_transcript_SYCP3	0.9342	0.5048	0.92	0.3176
>Y_transcript_DAZAP1	0.9847	0.9936	0.9394	0.9936
>Y_transcript_Noncoding1/GENE_Y_PLA_Noncoding_12	0.96	1	0.96	1
>Y_transcript_Noncoding2/GENE_Y_PLA_Noncoding_4	0.9901	0.8983	0.9648	0.9463
>Y_transcript_Noncoding3/GENE_Y_PLA_Noncoding_6	0.9915	1	NA	NA
>Y_transcript_Noncoding4/GENE_Y_PLA_Noncoding_7	0.9964	0.883	0.9964	0.883
>Y_transcript_Noncoding5/GENE_Y_PLA_Noncoding_10	0.9973	1	0.9925	0.9959
>Y_transcript_Noncoding6	0.96	0.5642	0.95	0.5642

## Sheet: ST8.assembly_comparison
Supplementary Table S8. Confirmation of the assembly errors in GCA_015598185.1 by the comparison with GCF_015852505.1. Genomic coordinate is based on GCF_015852505.1. INV: inversion, TRANS: translocation, INVTR: inverted translocation. P: support to PacBio-based assembly, I: support to Illumina-based assembly.
Type	scaffoldID	start	end	length	PacBio	10X	Hi-C	Synteny_with_platypus	conclusion
INV	SUPER_1	3158619	4590903	1432284	P	P	P		PacBio
INV	SUPER_1	54625317	56315981	1690664	NA	NA	NA	P	PacBio
TRANS	SUPER_1	136179229	139354284	3175055	P	NA	NA		PacBio
INV	SUPER_1	157804939	163496571	5691632	P	NA	P		PacBio
INV	SUPER_1	164675000	165984929	1309929	P	P	P		PacBio
INV	SUPER_2	12922510	21396420	8473910	P	NA	NA		PacBio
INVTR	SUPER_2	51067017	51191034	124017	P	P	NA		PacBio
INV	SUPER_2	53456140	53756132	299992	I	I	I		Illumina
INV	SUPER_2	63229442	63375002	145560	P	P	NA		PacBio
INV	SUPER_2	89050989	103426303	14375314	P	NA	NA		PacBio
INV	SUPER_2	140295917	168971467	28675550	P	P	P		PacBio
INV	SUPER_3	69092720	88955073	19862353	P	P	P		PacBio
TRANS	SUPER_3	117330246	128176592	10846346	P	NA	P		PacBio
TRANS	SUPER_3	130684335	131027841	343506	NA	NA	NA	P	PacBio
INV	SUPER_3	131054770	131889188	834418	NA	NA	NA	P	PacBio
INVTR	SUPER_3	131896775	132098219	201444	NA	NA	NA		unconfirmed
INV	SUPER_3	132192002	132374378	182376	P	NA	NA		PacBio
INV	SUPER_3	132691209	132814423	123214	P	NA	NA		PacBio
INV	SUPER_3	136056496	137388083	1331587	P	P	NA		PacBio
TRANS	SUPER_3	137670947	137992336	321389	P	NA	NA		PacBio
INV	SUPER_4	5108401	14984844	9876443	P	NA	P		PacBio
INVTR	SUPER_4	23758631	24246385	487754	P	P	P		PacBio
INV	SUPER_4	101336261	101436794	100533	P	P	I		PacBio
INVTR	SUPER_8	5498194	14151235	8653041	P	P	P		PacBio
INVTR	SUPER_9	36204519	42630355	6425836	P	NA	P		PacBio
TRANS	SUPER_9	42634886	64389964	21755078	P	NA	NA		PacBio
INV	SUPER_10	7604001	8006460	402459	P	P	NA		PacBio
INVTR	SUPER_10	18063146	37878606	19815460	P	NA	P		PacBio
INVTR	SUPER_11	6737905	9937329	3199424	NA	NA	P	P	PacBio
INV	SUPER_12	54974575	55631977	657402	P	P	P		PacBio
INVTR	SUPER_13	12751225	15251093	2499868	P	P	P		PacBio
INV	SUPER_13	56937145	57242119	304974	P	NA	I		PacBio
INVTR	SUPER_14	30753334	34251662	3498328	P	NA	P		PacBio
TRANS	SUPER_14	34251663	34938253	686590	P	NA	P		PacBio
INVTR	SUPER_14	35207849	37339789	2131940	P	NA	P		PacBio
INV	SUPER_14	38892842	39229785	336943	P	NA	P		PacBio
INVTR	SUPER_14	39682270	42266464	2584194	P	P	P		PacBio
INV	SUPER_15	3276892	23277143	20000251	P	NA	P		PacBio
INVTR	SUPER_15	56774705	57538419	763714	P	NA	P		PacBio
TRANS	SUPER_15	57568974	57924638	355664	P	NA	P		PacBio
INVTR	SUPER_15	58098784	59507887	1409103	P	NA	NA		PacBio
INV	SUPER_16	47755428	48232062	476634	P	P	P		PacBio
INV	SUPER_17	267859	4858612	4590753	P	P	P		PacBio
INV	SUPER_17	29801530	34854577	5053047	P	P	P		PacBio
INV	SUPER_17	37569455	38185738	616283	P	P	P		PacBio
INVTR	SUPER_18	117301	3428080	3310779	P	NA	P		PacBio
INV	SUPER_18	9595044	19339037	9743993	P	NA	P		PacBio
INV	SUPER_18	19965830	20548829	582999	NA	NA	P	P	PacBio
TRANS	SUPER_18	21558438	21682826	124388	NA	NA	NA		unconfirmed
INV	SUPER_18	37308196	37481011	172815	P	P	P		PacBio
TRANS	SUPER_18	38732441	38850263	117822	P	P	NA		PacBio
TRANS	SUPER_20	3275889	15838881	12562992	P	P	P		PacBio
INV	SUPER_20	16576501	22342400	5765899	P	NA	NA		PacBio
INV	SUPER_21	31789862	32150682	360820	P	P	NA		PacBio
TRANS	SUPER_23	24722771	26800585	2077814	P	P	P		PacBio
INV	SUPER_24	189539	3405229	3215690	P	NA	P		PacBio
INVTR	SUPER_26	753322	898250	144928	P	P	NA		PacBio
INVTR	SUPER_26	4795222	7532863	2737641	P	NA	P		PacBio
INVTR	SUPER_26	7604239	7706159	101920	P	P	I		PacBio
INV	SUPER_26	17917945	21403833	3485888	P	NA	P		PacBio
INV	SUPER_27	21503	1381568	1360065	P	NA	P		PacBio
INV	SUPER_27	11298405	14099108	2800703	P	NA	P		PacBio
TRANS	SUPER_X2	541834	3542010	3000176	NA	NA	P	P	PacBio
TRANS	SUPER_X2	4525724	5063548	537824	NA	NA	NA	P	PacBio
INVTR	SUPER_X2	14474740	15807606	1332866	P	NA	NA		PacBio
INVTR	SUPER_X2	15826103	16234546	408443	NA	NA	NA		unconfirmed
INV	SUPER_X3	14098802	14198967	100165	P	P	NA		PacBio
INV	SUPER_X4	1716744	2247637	530893	P	P	P		PacBio
INV	SUPER_X4	5226128	6617186	1391058	P	NA	NA		PacBio

## Sheet: ST9.gap_filling
Supplementary Table S9. Gap filling state in the echidna assembly.
	number	percentage (%)
Total gap	168902
Gap in analysis	149769
Closed gap	111233	74.2697
Splitted scaffold	15975	10.6664
Unmapped	22561	15.0639
Splitted scaffold: flanking region mapped to different scaffolds in PacBio-based assembly
Unmapped: one or both of the flanking regions unmapped
Percentage is calculated based on the number of gap in analysis.

## Sheet: ST10.CAR_reorder
Supplementary Table S10. CAR ordered information during ancestral karyotype reconstruction under 300 Kb and 500 Kb resolution. CAR, continuous ancestral region.
ancestral chrID (300 Kb)	CAR		ancestral chrID (500 Kb)	CAR
MAM1	16,1		MAM1	22,1
MAM2	40,18,6		MAM2	2,35,42
MAM3	2		MAM3	3
MAM4	3		MAM4	4
MAM5	28,4		MAM5	37,5
MAM6	22,7,37,45,17,38		MAM6	36,6,29,19,41
MAM7	8		MAM7	7
MAM8	43,25,20,9		MAM8	8,10,43
MAM9	15		MAM9	9
MAM10	13,26		MAM10	11,24
MAM11	5		MAM11	12,33,38
MAM12	14		MAM12	13
MAM13	12		MAM13	14
MAM14	11		MAM14	15
MAM15	10		MAM15	16
MAM16	24		MAM16	17
MAM17	21		MAM17	18
MAM18	19,47		MAM18	20
MAM19	27,44		MAM19	21
MAM20	46,34,42		MAM20	40,23
MAM21	23		MAM21	25
MAM22	35		MAM22	26
MAM23	30		MAM23	27
MAM24	29		MAM24	28
MAM25	36		MAM25	30
MAM26	32		MAM26	31
MAM27	33		MAM27	32
MAM28	31		MAM28	34
MAM29	41		MAM29	39
MAM30	39		MAM30	44
THE1	22,34,17,30,36,37,23,26,8,29		THE1	19,11,25,14,27,7,8,30
THE2	2,10		THE2	2,15
THE3	1		THE3	1
THE4	11,16		THE4	10,33
THE5	4		THE5	5
THE6	32,3		THE6	28,3
THE7	28,27,33,24,35,39		THE7	32,22,29,24,26
THE8	9		THE8	9
THE9	13		THE9	12
THE10	6		THE10	6
THE11	40,19		THE11	23
THE12	18		THE12	18
THE13	21,31		THE13	17
THE14	20		THE14	16
THE15	38,25,7		THE15	31,4
THE16	14		THE16	21
THE17	15		THE17	20
THEX	12		THEX	13
2022-03-01	7,8,10,4		2022-03-01	7,8,11,3
2022-03-02	1		2022-03-02	1
2022-03-03	2,11		2022-03-03	2,10
2022-03-04	3		2022-03-04	4
2022-03-05	5		2022-03-05	5
2022-03-06	6		2022-03-06	6
MARX	9		MARX	9
MON1	1		MON1	1
MON2	27,34,4		MON2	15,4
MON3	9		MON3	8
MON4	5,18		MON4	7,14
MON5	3		MON5	3
MON6	22		MON6	27
MON7	2		MON7	6
MON8	13		MON8	12
MON9	7		MON9	5
MON10	28,38		MON10	25
MON11	12		MON11	17
MON12	14		MON12	18
MON13	35		MON13	31
MON14	16		MON14	20
MON15	11		MON15	10
MON16	20		MON16	21
MON17	30		MON17	26
MON18	6		MON18	9
MON19	17		MON19	23
MON20	25		MON20	29
MON21	24		MON21	24
MON22	33		MON22	30
MON23	26		MON23	28
MON24	19		MON24	16
MON25	10		MON25	11
MON26	37		MON26	33
MON27	40		MON27	34
MON28	39		MONX1	2
MONX1	8,21,23		MONX2	22
MONX2	29		MONX3	19
MONX3	32,31		MONX4	13,32
MONX4	36,15		PLA1	4,25,14,12
PLA1	4,11,13		PLA2	1
PLA2	2		PLA3	5
PLA3	5		PLA4	2
PLA4	3		PLA5	6
PLA5	6		PLA6	8
PLA6	7		PLA7	3
PLA7	1		PLA8	9
PLA8	12		PLA9	10
PLA9	8		PLA10	7
PLA10	10		PLA11	13
PLA11	14		PLA12	18
PLA12	16		PLA13	11
PLA13	15		PLA14	19
PLA14	17		PLA15	16
PLA15	18		PLA16	26,24
PLA16	24,23		PLA17	21
PLA17	20		PLA18	15
PLA18	19		PLA19	20
PLA19	22		PLA20	22
PLA20	21		PLAX	23,17
PLAX	9		BOR1	4
BOR1	4		BOR2	26,27
BOR2	25,26,5		BOR3	1
BOR3	2		BOR4	2
BOR4	3		BOR5	3
BOR5	1		BOR6	5
BOR6	6		BOR7	21,8
BOR7	22,9		BOR8	7
BOR8	10		BOR9	16
BOR9	13		BOR10	14,25
BOR10	11		BOR11	13
BOR11	14		BOR12	9
BOR12	7		BOR13	11
BOR13	15		BOR14	12
BOR14	12		BOR15	18
BOR15	16		BOR16	17
BOR16	18		BOR17	19
BOR17	17		BOR18	28,24
BOR18	27,24		BOR19	22
BOR19	20		BOR20	15
BOR20	19		BOR21	20
BOR21	23		BOR22	23
BOR22	21		BORX	10
BORX	8
MAM, THE, MAR, MON, PLA, BOR represents the ancestral chromosomes of MRCA of mammals, therians, marsupials, monotremes, plancetals and Boreoeutheria.

[truncated: 14 more sheets: ST11.ancestral_karyotype.300K, ST12.ancestral_karyotype.500K, ST13.chromosome_painting, ST14.Strata_region, ST15.X-Y pairwise gene, ST16.XY_gametolog_num_in_S0, ST17.XY_alignment, ST18.XY_phylogeny_summary, ST19.X_ages, ST20.expression_platypus, ST21.expression_echidna, ST22.Fisher_test_AG_testis_spec, ST23.expression_human, ST24.Autosome-Y gene]
